# Supplementary material for: Effect of Hyperbaric Oxygen and Inflammation on Human Gingival Mesenchymal Stem/Progenitor Cells
Source: Cells. 2023 Oct 18;12(20):2479. doi: 10.3390/cells12202479 (PMC10605813; doi:10.3390/cells12202479)
Supplement: Supplementary file 1 [file cells-12-02479-s001.zip]

Archive with 1 entries (1 files):
- cells-2620367-supplementary.pdf
